# Supplementary material for: What Motivates Patients with COPD to Be Physically Active? A Cross-Sectional Study
Source: J Clin Med. 2021 Nov 29;10(23):5631. doi: 10.3390/jcm10235631 (PMC8658241; doi:10.3390/jcm10235631)
Supplement: Supplementary file 1 [file jcm-10-05631-s001.zip]

Archive with 1 entries (1 files):
- jcm-1463903-supplementary.pdf
